# Supplementary material for: Public interest trends for COVID-19 and pandemic trajectory: A time-series analysis of US state-level data
Source: PLOS Digit Health. 2024 Mar 12;3(3):e0000462. doi: 10.1371/journal.pdig.0000462 (PMC10932605; doi:10.1371/journal.pdig.0000462)
Supplement: S1 Data — (XLSX) [file pdig.0000462.s002.xlsx]

## Sheet: State-level relative popularity
	1	2	3	4	5	6	7	8	9	10	11	12	13	14	15	16	17	18	19	20	21	22	23	24	25	26	27	28	29	30	31	32	33	34	35	36	37	38	39	40	41	42	43	44	45	46	47	48	49
Week	Alabama	Alaska	Arizona	Arkansas	California	Colorado	Connecticut	Delaware	DC	Florida	Georgia	Hawaii	Idaho	Illinois	Indiana	Iowa	Kansas	Kentucky	Louisiana	Maine	Maryland	Mass	Michigan	Minnesota	Mississipi	Missouri	Montana	Nebraska	Nevada	NewHamshire	NewJersey	NewMexico	NewYork	NorthCarolina	NorthDakota	Ohio	Oklahoma	Oregon	Pennsylvania	RhodeIsland	SouthCarolina	SouthDakota	Tennessee	Texas	Utah	Vermont	Virginia	Washington	WestVirginia
2020-01-05	0	0	<1	0	<1	<1	0	<1	0	<1	<1	0	0	<1	<1	0	0	0	0	<1	<1	<1	<1	0	0	<1	0	<1	0	0	<1	0	<1	<1	0	<1	0	0	<1	0	<1	0	<1	<1	<1	0	<1	<1	<1
2020-01-12	<1	0	<1	<1	<1	<1	<1	<1	<1	<1	<1	<1	0	<1	<1	0	<1	<1	<1	<1	<1	<1	<1	<1	<1	<1	<1	<1	<1	<1	<1	<1	<1	<1	0	<1	0	<1	<1	0	<1	0	<1	<1	0	<1	<1	<1	0
2020-01-19	3	5	4	3	5	4	3	3	4	3	4	5	3	5	4	3	3	3	3	3	3	4	3	3	3	3	3	4	4	3	3	3	4	4	3	3	4	4	3	3	3	4	4	6	3	3	3	6	3
2020-01-26	7	14	15	11	18	9	9	9	13	9	9	16	9	10	9	9	12	9	7	8	10	13	7	7	6	9	9	9	15	12	10	9	12	8	9	10	12	10	8	11	8	11	7	10	11	9	11	12	7
2020-02-02	4	8	6	4	10	6	6	5	7	5	5	13	5	6	5	5	4	4	4	5	6	8	4	5	4	5	5	7	7	6	7	5	8	5	5	4	5	6	5	7	5	7	5	6	7	6	5	7	5
2020-02-09	4	7	4	4	7	4	4	4	6	4	5	11	5	4	4	4	4	4	3	5	4	5	3	4	3	4	6	5	5	4	5	4	5	5	4	3	4	6	4	4	4	5	4	6	6	4	4	6	3
2020-02-16	3	6	3	3	6	4	3	3	4	3	4	11	4	3	3	3	3	3	2	3	4	4	3	3	2	3	4	4	4	3	4	3	3	3	3	3	3	4	3	3	3	4	3	4	5	4	3	5	3
2020-02-23	11	18	11	10	19	14	13	11	20	13	14	22	12	12	10	11	10	11	9	11	15	16	11	12	9	12	10	13	14	13	15	11	16	12	10	10	13	20	12	14	12	12	11	14	16	12	14	21	10
2020-03-01	18	29	20	18	34	33	29	22	34	27	29	28	23	22	21	15	16	23	16	22	32	33	17	21	16	19	21	24	31	28	37	19	39	28	15	18	20	33	25	33	25	21	23	26	25	28	26	57	17
2020-03-08	62	70	55	65	73	76	76	70	87	61	68	61	65	65	70	60	60	70	62	70	75	85	64	61	59	63	57	70	63	66	81	67	78	65	55	67	55	65	69	66	60	77	60	65	77	69	75	69	64
2020-03-15	100	100	100	100	100	100	100	100	100	100	100	100	100	100	100	100	100	100	100	100	100	100	100	100	100	100	100	100	100	100	100	100	100	100	100	100	100	100	100	100	100	97	100	100	100	100	100	100	100
2020-03-22	94	90	85	87	84	80	76	80	84	79	87	86	90	78	87	88	83	85	81	80	83	85	85	74	75	89	90	77	74	80	78	81	76	83	82	79	94	84	82	80	84	100	87	82	88	81	84	82	93
2020-03-29	75	76	78	71	76	64	69	60	68	69	76	74	72	69	74	71	66	74	64	69	74	73	70	61	64	76	77	72	73	71	72	70	66	69	62	65	77	71	72	72	71	95	75	70	81	61	72	70	74
2020-04-05	67	69	69	67	73	64	65	55	63	64	77	69	64	67	69	66	63	66	62	63	72	74	64	58	65	68	63	73	70	63	70	68	60	69	65	63	71	63	68	67	69	89	65	71	75	60	67	62	67
2020-04-12	46	58	57	52	59	49	52	49	52	50	57	58	49	51	52	55	50	53	46	47	61	59	50	46	55	51	46	56	53	51	56	50	52	53	49	51	55	49	54	53	51	77	50	56	56	50	50	50	53
2020-04-19	38	48	45	39	50	42	43	43	47	40	50	41	37	46	43	49	41	42	35	41	49	52	43	39	41	39	40	46	43	41	46	45	44	47	39	41	40	43	45	45	39	61	40	45	45	42	45	41	39
2020-04-26	24	32	32	23	33	28	29	32	37	27	32	30	23	31	32	35	29	29	22	31	35	37	29	28	23	26	29	29	30	31	32	32	28	29	30	27	25	29	30	32	26	44	27	27	31	29	30	30	28
2020-05-03	23	27	27	20	31	25	27	28	33	23	28	26	22	28	25	32	25	25	18	28	31	34	26	27	22	23	26	27	26	29	29	27	25	26	25	25	23	28	29	28	24	40	24	25	27	28	28	27	24
2020-05-10	21	24	27	20	30	24	25	24	32	22	26	25	22	28	24	30	22	24	17	23	29	33	25	26	20	22	24	27	22	27	28	26	24	24	24	23	20	25	26	27	23	36	22	25	26	28	26	25	23
2020-05-17	17	23	22	19	25	21	21	21	29	19	23	22	19	24	19	23	18	21	15	22	26	28	21	23	18	19	22	23	19	24	23	20	22	22	23	19	17	21	22	24	18	35	19	21	19	25	22	22	20
2020-05-24	14	23	20	19	23	18	18	17	28	16	19	21	17	21	18	19	17	15	12	21	23	24	18	17	16	18	19	21	17	23	21	20	19	20	18	17	16	20	19	21	16	29	17	17	20	24	20	21	19
2020-05-31	11	25	18	15	18	15	15	14	20	13	14	17	13	15	14	15	14	13	9	17	17	19	15	14	13	14	18	15	14	17	17	14	14	15	13	13	14	15	15	16	14	23	14	15	17	21	16	16	13
2020-06-07	11	21	23	17	20	15	15	15	22	14	16	19	14	16	14	15	13	13	10	16	17	20	14	14	13	14	17	15	13	18	17	17	15	17	13	13	15	18	16	16	18	23	14	18	20	21	16	17	13
2020-06-14	15	21	31	19	21	16	16	15	23	20	16	21	17	18	15	15	17	14	12	17	17	21	15	15	15	14	23	15	17	17	16	17	17	21	12	15	19	20	16	17	24	23	15	25	20	21	16	17	17
2020-06-21	18	26	35	22	26	21	19	20	26	30	25	23	26	20	18	19	19	18	18	19	21	23	20	17	19	19	26	19	22	20	21	21	19	24	14	20	24	22	20	20	29	24	21	39	31	24	20	22	20
2020-06-28	23	26	38	22	32	23	22	26	27	31	31	26	26	24	21	23	23	19	21	21	22	27	23	19	20	22	32	22	29	21	24	24	21	24	17	26	24	27	26	23	29	27	25	39	27	27	23	26	23
2020-07-05	24	28	35	24	31	22	21	25	29	30	31	30	30	24	22	23	24	23	22	22	25	27	24	21	22	27	33	25	28	23	23	26	20	26	21	27	27	27	25	24	28	29	27	35	29	27	24	26	24
2020-07-12	24	30	29	25	32	26	22	24	27	28	30	28	29	27	24	23	24	27	22	22	26	28	26	21	22	25	37	24	29	25	23	25	20	25	24	29	30	27	27	25	29	33	29	30	30	33	25	27	26
2020-07-19	19	29	23	22	26	21	21	20	24	23	25	23	23	23	24	19	19	25	15	19	24	25	21	20	20	21	28	22	22	21	20	21	18	20	22	23	22	25	21	22	21	26	22	24	23	26	20	22	20
2020-07-26	17	28	21	19	23	22	20	21	27	20	23	30	24	24	21	19	18	23	13	20	24	27	20	20	19	22	26	21	20	22	20	19	18	20	22	23	20	22	20	23	18	26	21	21	20	24	21	22	19
2020-08-02	15	24	16	17	19	17	16	15	24	17	20	33	20	21	18	17	16	18	14	18	20	25	18	18	18	19	22	21	16	21	17	17	15	16	18	21	18	20	17	26	16	24	18	18	18	24	18	20	18
2020-08-09	13	21	16	15	17	15	15	15	20	15	18	35	19	18	18	15	16	17	11	17	18	24	16	15	16	16	20	19	14	18	16	15	14	16	16	16	17	16	16	21	14	24	17	17	17	22	16	17	15
2020-08-16	12	17	14	15	15	13	16	15	17	13	17	30	15	17	16	16	16	15	10	17	16	20	14	14	13	15	18	17	13	17	15	13	13	15	17	14	15	14	14	17	13	26	15	13	15	22	15	15	14
2020-08-23	11	17	12	13	14	11	14	13	17	12	14	28	14	15	14	19	15	13	7	15	13	18	12	13	11	14	16	16	11	14	13	11	13	13	17	12	13	12	12	16	12	30	13	11	13	20	14	13	13
2020-08-30	11	15	13	14	14	13	15	13	17	12	14	26	14	14	14	19	14	13	8	16	13	18	12	14	10	14	17	17	12	15	13	11	13	13	19	13	13	12	13	16	13	29	12	12	15	20	15	13	16
2020-09-06	9	15	12	13	12	11	13	13	16	11	12	21	12	13	12	14	12	14	9	13	13	16	10	12	9	13	13	14	10	15	12	11	12	11	15	12	14	8	12	14	11	23	11	11	13	19	12	12	16
2020-09-13	8	14	11	12	12	11	13	10	15	10	11	18	11	12	10	13	11	13	7	14	11	15	11	12	7	11	15	14	10	15	11	11	12	10	15	10	12	9	11	15	10	23	10	11	16	16	12	10	15
2020-09-20	8	16	11	11	13	12	13	11	15	10	10	17	13	12	9	13	11	12	7	14	12	18	11	13	8	11	18	14	10	14	12	11	12	10	17	10	12	12	10	15	10	25	9	11	19	17	11	11	14
2020-09-27	10	20	15	13	16	15	16	14	17	13	13	19	16	16	13	15	13	14	9	16	15	21	13	16	9	14	22	17	14	17	15	14	17	14	18	13	13	16	14	17	12	27	13	13	21	21	14	17	15
2020-10-04	10	22	15	12	14	16	18	15	19	12	12	19	16	16	14	16	14	15	8	17	15	22	13	16	9	13	28	18	13	20	16	17	16	14	20	14	14	15	15	19	12	28	13	12	18	23	14	16	15
2020-10-11	9	18	12	11	12	15	15	12	16	11	11	16	15	15	14	14	12	14	7	13	11	18	13	15	8	11	23	19	11	18	13	19	13	12	22	14	13	12	12	17	11	29	11	12	19	20	12	13	15
2020-10-18	9	21	14	11	14	16	16	12	15	11	11	18	16	19	15	14	12	15	7	13	11	20	14	15	10	12	22	19	12	17	14	22	14	13	23	15	13	13	13	19	11	28	11	13	20	23	12	13	14
2020-10-25	9	25	15	12	14	22	22	13	17	13	11	18	19	23	18	16	14	16	7	20	15	23	19	17	9	13	22	19	14	20	16	20	14	13	23	18	12	14	14	23	11	31	14	13	23	26	13	14	14
2020-11-01	7	18	13	9	11	19	19	11	12	10	8	15	13	18	17	17	13	15	6	18	13	20	16	16	7	13	17	18	12	17	14	17	11	10	19	14	12	11	11	20	8	26	10	11	18	17	10	12	13
2020-11-08	11	33	17	16	20	29	27	20	23	13	14	20	21	27	27	26	21	19	11	27	24	25	23	27	11	22	22	28	17	26	24	24	21	15	28	25	19	22	20	30	13	34	16	17	36	38	16	21	21
2020-11-15	14	33	25	20	28	35	30	31	30	19	18	23	25	30	31	28	23	30	14	28	27	31	27	31	14	24	27	28	24	32	28	30	25	20	28	31	22	27	29	35	16	38	21	21	30	38	21	30	25
2020-11-22	13	25	21	16	24	25	21	22	22	15	15	20	18	20	22	18	18	19	13	23	22	25	18	22	13	18	21	22	21	25	22	24	20	18	20	23	18	20	23	25	14	29	17	17	22	27	17	19	20
2020-11-29	13	26	23	16	27	21	21	22	20	14	15	20	18	19	21	17	16	17	11	22	20	27	17	20	13	16	20	20	20	26	21	21	20	17	18	21	18	23	21	26	14	26	18	17	21	28	17	20	20
2020-12-06	15	23	24	17	29	21	23	24	22	15	17	20	19	19	21	16	17	17	12	23	23	29	17	18	15	17	20	19	22	26	21	20	20	20	17	21	19	20	25	29	17	25	19	17	20	27	21	20	23
2020-12-13	15	23	24	19	30	19	20	21	23	17	20	21	16	19	20	15	16	17	12	22	20	27	17	18	15	17	18	18	20	24	19	20	19	20	17	20	19	20	19	25	22	27	22	19	20	23	18	20	20
2020-12-20	15	21	22	19	30	18	20	20	22	17	20	21	16	18	18	16	17	16	13	23	19	26	15	15	16	16	17	17	17	21	20	20	20	20	14	18	20	18	18	23	19	21	22	20	20	23	18	19	20
2020-12-27	16	19	25	19	30	19	22	21	21	22	22	19	16	17	19	13	17	17	15	21	20	27	15	15	16	15	17	16	18	22	22	19	22	21	14	18	20	18	19	24	21	23	21	25	20	25	20	19	22
2021-01-03	15	22	25	17	27	18	21	21	20	21	24	21	14	17	18	14	15	17	15	21	19	26	15	14	17	14	15	15	16	21	23	19	21	20	13	17	21	15	18	23	22	20	19	23	19	24	19	18	20
2021-01-10	14	22	27	18	28	17	25	21	24	21	23	24	14	18	19	15	16	20	13	20	21	24	16	13	18	16	16	16	19	21	26	19	28	22	13	18	19	18	19	20	24	20	16	22	18	23	20	18	19
2021-01-17	13	19	24	16	25	16	22	24	20	20	22	20	14	18	16	14	14	16	12	20	22	23	14	13	17	15	15	16	17	21	24	17	22	20	11	17	17	17	21	20	21	18	15	20	17	22	20	22	18
2021-01-24	13	18	19	16	21	17	19	23	20	18	20	18	15	19	14	14	14	18	12	21	22	26	14	14	18	15	14	14	15	20	23	17	20	18	11	17	17	17	21	20	20	18	15	20	17	25	19	20	17
2021-01-31	13	17	20	14	20	16	16	17	19	17	17	17	15	18	14	15	13	16	12	17	20	22	12	13	16	14	14	14	15	16	19	15	18	16	10	17	17	16	19	19	18	17	14	20	16	18	17	18	13
2021-02-07	13	19	17	11	18	16	18	17	18	15	15	17	12	16	11	14	12	13	11	17	20	21	12	13	14	12	11	12	14	17	24	15	20	16	10	16	12	14	21	19	16	15	12	15	15	20	16	16	12
2021-02-14	11	18	15	8	17	14	17	17	18	14	13	16	11	14	10	13	11	11	8	15	18	27	11	13	8	11	12	12	13	16	20	12	21	13	10	14	9	13	17	20	13	15	9	9	15	20	15	14	11
2021-02-21	11	18	15	11	17	14	19	17	20	14	13	17	11	16	11	13	12	15	9	18	18	28	11	13	11	13	12	12	13	16	22	14	21	14	10	14	13	18	18	25	13	14	12	14	13	19	15	15	11
2021-02-28	12	18	17	11	19	17	26	18	20	16	13	18	10	18	15	14	12	17	10	22	21	27	13	13	12	13	13	14	14	18	27	15	21	17	11	18	13	18	21	22	15	16	14	19	15	24	16	18	11
2021-03-07	12	20	17	12	20	16	23	19	23	18	17	19	12	19	14	20	14	16	12	21	22	28	17	16	11	14	14	16	15	18	30	16	20	17	12	20	14	17	21	26	21	16	15	19	17	27	17	17	13
2021-03-14	10	16	14	12	20	15	23	22	19	16	16	20	12	19	12	15	13	14	9	17	19	24	16	15	10	15	12	14	13	17	24	13	18	16	11	18	11	14	20	27	13	17	12	15	15	21	16	16	12
2021-03-21	11	16	18	10	19	17	22	19	20	16	16	20	11	17	14	15	14	12	8	20	19	26	20	15	9	12	12	16	13	21	24	14	19	15	11	17	10	14	18	25	12	17	13	15	16	23	17	17	12
2021-03-28	9	16	15	10	20	19	29	19	20	16	14	21	11	18	15	14	13	12	9	21	19	26	22	19	8	12	12	19	13	21	24	13	20	14	10	16	10	15	18	22	13	16	11	16	15	26	16	19	13
2021-04-04	10	15	15	9	20	18	25	19	21	16	13	21	11	19	13	15	11	12	8	26	20	27	24	18	8	11	12	16	14	20	23	14	18	13	12	14	10	20	17	25	12	15	11	14	16	27	15	18	11
2021-04-11	8	13	12	9	19	15	16	15	19	13	11	17	9	16	11	12	9	11	7	19	18	21	22	14	7	9	10	13	11	16	17	12	13	11	9	12	9	16	15	20	10	13	9	12	13	23	13	17	10
2021-04-18	7	14	11	7	15	13	14	12	17	11	10	18	9	13	9	10	8	9	6	15	15	20	16	12	6	8	10	10	11	15	15	11	13	11	9	10	7	16	13	16	9	12	9	10	12	20	13	16	9
2021-04-25	9	15	12	8	17	14	14	14	18	13	13	19	10	14	12	11	10	11	8	16	16	20	16	13	9	10	10	11	13	15	16	12	14	12	9	12	9	22	15	16	11	15	10	13	13	18	13	18	10
2021-05-02	7	13	10	7	14	12	13	11	15	11	10	17	8	12	9	9	8	9	6	13	12	16	12	11	6	9	9	9	10	13	14	10	10	10	7	10	7	15	12	14	9	11	8	10	12	15	11	17	9
2021-05-09	6	12	9	7	13	11	12	11	13	10	9	16	8	11	9	9	8	9	5	13	14	15	11	10	5	9	8	10	10	13	13	10	12	9	6	11	7	14	12	14	9	10	8	9	11	16	11	15	8
2021-05-16	6	12	8	6	11	9	11	10	12	9	8	14	7	10	10	8	7	8	5	12	11	15	10	8	5	8	8	8	10	11	12	9	10	8	7	10	6	13	10	12	8	9	7	9	10	13	10	12	8
2021-05-23	5	10	8	5	10	9	10	9	11	8	7	13	7	9	8	6	6	7	5	10	9	12	8	7	5	6	7	7	8	10	11	8	8	7	6	8	6	11	9	10	7	8	6	8	9	12	9	11	7
2021-05-30	4	8	7	5	10	8	8	8	10	7	6	12	6	8	7	6	6	6	4	9	8	10	7	6	4	6	6	6	8	8	9	7	7	6	5	8	5	9	7	9	6	6	5	7	8	12	7	10	7
2021-06-06	4	7	6	5	9	6	7	7	9	7	6	12	6	8	7	6	5	7	4	7	8	9	6	6	4	6	6	6	7	7	8	6	7	6	5	6	5	9	7	7	6	6	5	6	7	11	6	9	6
2021-06-13	4	7	6	5	10	6	8	7	9	6	6	9	5	7	6	5	5	6	4	8	8	9	6	5	4	6	6	5	7	7	8	7	7	6	5	5	5	9	6	8	5	6	5	6	7	11	6	9	6
2021-06-20	4	7	6	6	9	6	7	7	9	6	5	9	5	7	6	5	5	5	5	8	8	8	6	5	4	7	6	5	7	7	7	6	7	6	5	5	6	8	6	7	6	7	5	6	8	7	6	7	6
2021-06-27	4	7	6	8	9	7	7	6	8	6	5	9	5	6	6	4	5	5	5	7	7	8	5	5	5	7	5	6	8	6	7	5	6	6	4	5	6	9	6	7	5	6	5	6	8	8	6	7	5
2021-07-04	5	9	6	10	10	7	7	6	8	6	5	9	5	7	6	5	6	5	6	6	7	8	5	5	6	9	6	6	9	6	7	6	6	6	5	5	7	8	5	6	6	5	5	7	8	7	6	7	5
2021-07-11	6	9	7	13	12	7	8	8	10	8	7	11	6	8	7	6	8	7	8	7	8	9	6	7	8	10	6	7	10	8	9	6	8	7	5	6	8	8	6	8	7	7	6	9	10	10	7	8	6
2021-07-18	10	14	10	19	15	9	11	9	13	14	11	16	8	10	9	8	11	11	15	9	10	13	7	7	12	14	8	8	14	9	10	9	9	11	7	8	12	10	9	10	10	10	9	12	12	14	9	11	8
2021-07-25	15	16	13	22	18	12	13	11	17	20	15	21	12	13	11	11	14	14	22	13	14	16	9	9	18	15	10	11	16	12	14	13	11	15	9	11	15	14	10	14	13	12	14	17	15	15	13	15	10
2021-08-01	22	22	19	27	25	17	19	16	21	26	24	31	15	19	18	16	18	21	31	18	20	22	13	16	26	20	15	18	19	17	19	19	16	21	13	16	21	21	17	20	21	14	21	25	18	21	18	20	17
2021-08-08	21	22	19	23	23	16	16	16	18	23	25	33	17	15	19	15	15	21	26	18	18	19	12	14	28	18	16	16	17	16	16	16	15	20	14	14	18	23	15	17	22	15	20	23	17	24	17	22	15
2021-08-15	25	22	18	20	22	16	15	15	17	23	26	29	16	15	20	13	15	23	23	17	15	18	11	13	28	15	15	17	16	15	15	16	15	22	13	14	20	24	14	17	23	17	24	24	16	23	16	23	17
2021-08-22	24	25	19	22	22	16	14	15	19	22	27	34	18	16	21	14	15	27	17	16	17	17	12	13	20	14	16	19	18	15	14	19	13	23	13	16	21	26	14	17	27	19	27	23	17	20	17	22	22
2021-08-29	20	28	17	19	22	18	15	15	18	20	25	33	21	18	20	15	18	25	13	17	18	18	13	14	17	16	17	18	18	16	14	18	14	24	17	19	20	25	15	17	29	22	25	24	20	20	19	22	23
2021-09-05	15	24	13	15	16	14	13	16	17	15	18	28	20	14	16	15	14	20	11	16	15	16	12	12	13	13	17	15	14	16	12	14	12	19	15	18	16	19	14	15	21	18	20	18	19	19	16	19	22
2021-09-12	12	24	11	12	15	13	12	15	15	12	16	25	19	13	13	14	13	19	9	17	14	15	12	12	11	11	17	13	13	14	13	12	12	17	14	17	14	16	14	15	16	18	17	14	16	17	14	19	20
2021-09-19	11	22	11	10	13	11	12	15	15	10	12	22	16	11	12	12	10	16	8	16	13	14	10	12	9	10	16	11	12	15	12	10	11	14	13	14	12	14	13	13	14	15	12	12	13	18	13	16	16
2021-09-26	9	22	10	10	13	10	12	13	14	9	11	19	15	11	11	10	10	14	8	13	12	14	10	11	8	10	16	12	11	14	11	10	10	13	13	12	10	14	12	12	12	15	10	10	13	17	12	15	15
2021-10-03	7	19	9	8	12	10	11	11	12	8	9	15	14	9	10	9	8	11	7	12	10	11	10	10	7	9	15	10	10	13	10	9	9	11	12	11	8	12	11	11	10	12	9	9	13	15	10	14	13
2021-10-10	7	18	9	8	11	10	9	10	10	7	8	14	10	9	9	8	7	10	6	12	10	10	9	9	6	8	12	9	9	12	8	9	9	8	10	10	7	10	10	10	9	11	8	8	11	13	9	12	11
2021-10-17	6	17	9	7	11	8	9	10	10	7	7	13	10	8	9	8	7	9	6	11	9	12	9	9	6	8	12	9	9	11	8	9	8	8	10	9	7	12	10	10	8	10	8	7	11	16	8	12	9
2021-10-24	6	16	9	7	10	11	9	9	10	7	6	13	9	9	8	8	8	9	5	11	9	10	9	9	5	7	11	9	9	12	8	9	8	8	11	9	7	10	9	9	8	11	7	7	11	15	8	12	9
2021-10-31	6	15	10	7	12	13	11	9	11	7	6	14	10	10	9	10	9	9	5	13	9	12	10	11	5	8	11	11	9	14	8	11	8	8	10	10	8	11	10	9	8	12	8	7	13	19	8	13	9
2021-11-07	6	13	11	7	11	14	10	9	11	7	7	13	10	10	9	9	8	9	5	13	10	12	12	12	6	9	11	11	9	14	9	11	9	8	11	10	7	11	10	10	8	11	7	8	11	20	8	12	9
2021-11-14	6	13	11	7	11	14	12	9	11	7	7	12	8	10	10	10	9	10	5	14	10	14	14	15	6	8	10	12	9	17	10	14	11	8	10	11	8	10	11	12	8	12	7	8	12	20	8	11	8
2021-11-21	6	12	11	7	10	12	13	10	12	7	6	12	8	10	11	10	9	9	5	16	9	15	14	15	5	9	9	11	9	18	11	11	10	8	11	11	8	10	12	12	8	11	7	8	11	19	9	11	8
2021-11-28	7	13	14	8	13	14	16	12	14	8	9	14	8	13	14	12	12	12	6	18	12	19	15	15	6	11	9	14	11	26	14	14	12	10	11	14	10	11	14	17	9	14	8	10	13	20	11	14	10
2021-12-05	5	11	11	7	11	10	17	12	13	7	7	12	7	12	13	10	10	10	5	17	13	20	12	11	5	10	7	12	9	21	13	11	12	9	8	12	8	9	13	20	8	10	7	8	10	20	10	12	8
2021-12-12	6	12	11	8	14	12	23	15	24	11	10	18	7	18	14	10	10	11	7	18	19	23	13	11	6	11	8	11	10	22	20	12	23	11	9	17	9	11	16	24	9	12	8	10	11	21	13	14	11
2021-12-19	11	13	17	12	26	21	38	28	45	21	24	33	9	35	21	15	18	15	15	22	41	39	19	18	12	20	12	16	16	29	41	15	33	18	13	28	14	16	26	34	15	16	15	21	15	31	25	23	15
2021-12-26	17	17	21	17	36	27	52	43	37	31	36	39	13	38	27	15	22	21	26	23	48	46	24	20	23	25	13	19	23	30	48	18	34	30	12	32	17	18	35	44	26	19	23	33	17	34	36	26	19
2022-01-02	19	23	29	25	46	29	41	36	33	29	30	44	16	34	29	21	24	27	21	26	33	46	25	27	24	29	17	25	32	35	37	25	32	33	16	28	24	29	31	42	32	24	21	31	29	40	29	35	20
2022-01-09	20	27	28	26	39	24	25	25	26	20	20	35	20	25	25	18	24	26	17	25	27	31	19	23	22	26	19	27	27	30	22	25	21	29	18	21	32	29	23	30	31	27	21	27	33	38	23	34	21
2022-01-16	27	34	30	29	33	24	24	24	25	22	24	35	25	25	30	23	24	32	20	25	24	30	21	24	27	27	24	29	25	28	23	27	21	27	24	22	32	29	22	29	28	32	26	27	30	29	24	33	25
2022-01-23	13	19	16	16	18	12	12	11	15	10	11	21	14	13	14	13	15	16	10	15	12	14	11	13	12	14	14	15	14	15	11	16	11	15	15	10	15	16	11	14	15	16	15	14	16	18	13	18	15
2022-01-30	9	17	11	10	13	9	10	9	12	8	8	14	11	10	9	10	9	12	8	11	9	12	8	8	8	9	11	11	10	11	10	10	8	11	9	7	9	13	9	10	11	12	9	9	12	13	9	14	12
2022-02-06	7	10	8	7	11	7	9	8	11	7	6	12	8	9	8	8	7	10	6	9	9	10	7	8	6	8	8	8	8	10	8	8	8	8	8	7	7	10	8	10	8	10	8	7	9	12	8	11	9
2022-02-13	5	9	7	6	10	6	7	7	10	6	5	10	6	7	6	6	5	8	5	8	7	9	5	6	4	6	7	6	6	7	7	7	7	7	6	6	5	8	7	7	6	8	6	6	8	10	7	9	7
2022-02-20	4	8	6	5	8	6	6	6	7	5	5	10	5	6	5	5	5	7	4	7	6	8	5	6	4	5	5	5	6	7	6	6	6	6	5	5	4	7	6	7	5	6	5	5	6	9	5	7	6
2022-02-27	4	7	5	4	8	5	6	6	8	5	5	9	5	6	5	4	4	6	4	6	6	7	4	5	4	5	5	5	5	6	5	5	6	5	4	5	4	7	6	6	5	5	4	5	6	9	5	6	5
2022-03-06	4	6	5	4	7	5	6	5	8	5	4	8	4	5	5	4	4	5	3	7	6	7	4	5	3	5	5	4	5	6	5	5	5	5	4	4	4	6	5	6	4	5	4	4	6	9	5	6	5
2022-03-13	4	7	5	4	7	5	6	5	8	5	4	8	4	6	5	4	4	5	3	6	6	7	4	5	3	4	5	5	5	6	6	5	6	5	4	4	3	7	5	7	4	5	4	4	5	8	5	6	4
2022-03-20	3	6	4	3	7	4	6	5	8	4	4	7	4	5	4	3	3	4	3	5	5	7	4	4	3	3	3	3	5	5	5	4	6	4	3	4	3	5	4	5	4	4	3	4	5	8	4	5	4
2022-03-27	3	6	4	3	6	4	6	4	8	4	4	6	3	5	4	3	3	4	2	6	5	7	4	5	2	3	4	4	4	6	5	4	6	4	3	3	3	5	4	6	4	3	3	4	5	9	4	5	3
2022-04-03	3	6	4	3	6	4	7	5	10	4	4	7	3	5	4	3	3	4	3	6	6	8	4	4	3	3	3	3	4	5	6	4	7	4	3	3	3	5	5	6	4	3	3	4	4	9	4	6	3
2022-04-10	3	6	4	3	7	5	8	6	11	5	4	7	3	5	4	3	3	4	3	7	6	9	4	5	3	4	4	4	4	7	7	4	7	4	3	3	3	6	5	7	4	4	3	4	4	10	5	6	3
2022-04-17	3	6	4	3	6	5	7	5	9	4	4	8	3	5	4	3	3	3	3	7	6	8	4	5	3	4	4	4	4	6	6	4	7	4	2	3	3	6	5	7	4	4	3	4	4	10	4	6	3
2022-04-24	3	5	4	3	7	5	7	5	9	4	4	8	3	6	4	3	3	4	3	8	6	9	4	5	3	4	3	4	4	7	6	4	7	4	3	4	3	7	5	7	4	3	3	3	4	9	4	6	4
2022-05-01	2	5	4	3	7	5	9	6	9	4	4	9	3	6	4	3	3	4	3	8	7	9	4	6	3	4	4	4	4	8	7	3	7	5	3	4	2	6	5	8	4	4	3	4	4	10	5	7	3
2022-05-08	3	6	4	3	8	5	9	7	10	5	4	11	3	7	4	4	4	5	3	9	8	11	5	5	3	4	4	4	4	8	8	4	8	5	3	4	3	7	7	10	5	3	4	4	5	10	6	7	4
2022-05-15	4	7	5	3	10	6	10	9	13	6	5	13	4	7	5	4	4	5	4	9	9	12	6	6	4	5	4	5	6	9	9	5	9	7	3	5	3	8	8	9	5	4	5	5	5	11	7	8	5
2022-05-22	3	7	5	4	9	6	8	7	11	6	5	13	4	7	4	4	4	5	4	7	8	9	5	5	4	5	4	5	6	7	7	6	6	6	3	5	3	7	7	8	5	4	4	4	5	9	6	7	5
2022-05-29	4	7	6	4	10	6	6	7	9	6	5	12	4	7	5	4	4	6	4	6	7	7	4	5	4	5	4	4	6	6	6	6	6	6	3	4	3	7	6	6	5	4	4	5	5	8	6	7	6
2022-06-05	4	6	5	4	10	6	6	6	9	6	5	11	4	5	4	4	4	5	4	5	7	7	4	5	4	5	5	5	6	5	6	7	5	6	4	4	3	6	5	6	5	5	5	5	6	7	6	6	5
2022-06-12	4	6	5	4	8	6	5	5	7	5	5	10	4	5	4	4	4	5	4	5	6	6	4	4	4	5	4	5	6	5	5	6	5	5	3	4	4	7	5	5	5	4	5	5	6	6	5	6	5
2022-06-19	5	7	5	5	9	6	6	5	9	6	5	9	5	5	5	3	4	5	5	5	6	6	4	4	5	5	4	5	6	5	5	6	5	5	3	4	5	7	4	5	5	4	5	6	6	6	5	7	5
2022-06-26	5	8	5	5	9	6	6	5	9	6	6	8	4	5	5	4	5	6	5	5	6	6	3	4	5	5	4	6	6	5	5	6	5	5	3	4	5	7	4	6	5	6	5	6	6	6	5	7	5
2022-07-03	6	7	5	6	10	6	6	5	7	6	6	8	5	5	5	4	6	6	6	5	7	6	4	4	6	6	5	6	6	5	5	6	5	5	4	4	6	7	4	6	6	6	5	7	6	7	5	8	5
2022-07-10	6	7	6	7	10	6	6	6	8	6	7	8	5	6	6	5	6	7	6	6	7	7	4	5	6	6	5	7	6	6	6	6	6	6	4	5	7	7	5	6	7	6	6	8	6	7	6	7	6
2022-07-17	7	8	5	7	10	6	7	7	9	6	7	8	5	7	7	6	7	8	6	5	7	7	5	5	7	6	5	7	6	6	6	7	6	7	5	6	7	7	6	6	7	7	7	8	6	6	6	7	6
2022-07-24	6	8	5	6	9	5	6	6	8	6	6	8	4	6	6	5	6	7	5	5	7	6	4	5	6	6	5	6	4	5	5	5	5	6	5	6	6	6	5	6	7	7	6	7	5	6	6	6	6
2022-07-31	5	6	4	6	7	4	5	7	7	5	6	6	4	5	6	5	5	6	4	5	6	6	4	4	5	5	4	6	4	6	5	5	5	6	4	5	6	5	5	5	6	6	5	6	5	5	5	5	6
2022-08-07	4	7	4	5	6	4	6	5	6	4	5	6	4	5	5	5	5	6	4	4	6	6	4	5	5	5	4	5	3	5	5	4	4	6	4	5	5	5	5	5	6	5	5	5	4	6	5	5	6
2022-08-14	5	5	4	4	6	3	5	6	6	4	5	5	3	4	5	4	4	6	4	5	6	5	4	4	5	4	3	5	3	5	5	5	4	5	4	4	5	4	4	5	5	6	5	5	4	6	5	4	5
2022-08-21	4	4	3	4	6	3	5	4	6	4	5	5	3	4	5	4	4	6	4	5	5	5	4	4	4	4	3	5	3	5	4	4	4	4	3	4	4	4	4	5	4	5	5	4	3	5	4	4	5
2022-08-28	4	5	3	5	5	4	5	5	6	4	4	5	3	5	5	4	4	6	4	5	5	5	4	4	4	4	3	5	3	5	4	4	4	4	3	4	5	4	4	5	5	4	5	5	3	5	5	5	6
2022-09-04	3	5	3	4	5	4	5	4	7	3	4	5	3	4	4	4	4	5	3	5	6	5	4	4	3	4	3	4	3	5	4	3	4	4	3	4	4	4	4	5	4	4	4	4	3	6	4	5	5
2022-09-11	2	4	3	3	5	3	5	5	7	3	3	4	3	3	3	3	3	4	2	5	6	6	4	4	3	4	3	3	2	6	4	3	4	4	3	4	3	4	4	5	3	4	3	3	3	6	4	5	4
2022-09-18	2	3	3	3	4	3	5	4	5	2	3	5	3	3	3	3	3	4	2	5	5	6	4	4	2	3	3	3	2	5	5	3	5	4	3	3	3	5	4	6	3	3	3	3	3	6	4	5	4
2022-09-25	2	3	2	3	4	3	5	4	5	2	2	5	2	3	3	3	3	3	2	5	4	6	3	3	2	3	3	3	2	5	4	3	4	3	2	3	2	4	4	5	2	3	2	2	2	6	3	4	3
2022-10-02	2	3	2	3	4	3	5	4	4	2	2	4	2	3	3	3	3	3	2	6	5	6	3	3	2	3	3	3	2	5	3	3	4	3	2	3	2	4	3	5	2	3	2	2	2	6	3	4	3
2022-10-09	2	3	3	2	4	3	5	3	5	2	2	4	2	3	3	3	2	3	2	5	5	6	3	3	2	3	3	3	2	5	4	3	4	3	3	3	2	4	3	5	2	3	2	2	3	6	3	4	3
2022-10-16	2	3	3	2	4	3	4	3	5	2	3	4	3	4	3	3	3	3	2	6	5	5	3	3	2	3	3	3	3	5	4	3	4	3	3	3	3	3	4	5	3	3	3	2	3	6	3	4	3
2022-10-23	2	3	3	2	4	3	4	3	5	2	3	3	2	3	3	3	3	3	2	5	4	5	3	3	2	3	2	3	3	5	4	3	4	3	2	3	2	3	3	5	2	3	2	2	3	6	3	4	3
2022-10-30	2	3	3	2	4	3	3	3	4	2	2	3	2	3	2	2	2	3	2	4	4	4	3	3	2	3	2	3	2	4	3	4	3	3	3	3	2	3	3	4	2	4	2	2	3	4	3	3	3
2022-11-06	2	2	3	2	3	3	3	3	4	2	2	3	2	3	2	2	2	2	1	3	3	4	2	2	2	2	2	3	2	3	3	3	3	2	2	2	2	3	3	3	2	3	2	2	3	4	2	3	2
Comma delmited series	3,7,4,4,3,11,18,62,100,94,75,67,46,38,24,23,21,17,14,11,11,15,18,23,24,24,19,17,15,13,12,11,11,9,8,8,10,10,9,9,9,7,11,14,13,13,15,15,15,16,15,14,13,13,13,13,11,11,12,12,10,11,9,10,8,7,9,7,6,6,5,4,4,4,4,4,5,6,10,15,22,21,25,24,20,15,12,11,9,7,7,6,6,6,6,6,6,7,5,6,11,17,19,20,27,13,9,7,5,4,4,4,4,3,3,3,3,3,3,2,3,4,3,4,4,4,5,5,6,6,7,6,5,4,5,4,4,3,2,2,2,2,2,2,2,2,2	5,14,8,7,6,18,29,70,100,90,76,69,58,48,32,27,24,23,23,25,21,21,26,26,28,30,29,28,24,21,17,17,15,15,14,16,20,22,18,21,25,18,33,33,25,26,23,23,21,19,22,22,19,18,17,19,18,18,18,20,16,16,16,15,13,14,15,13,12,12,10,8,7,7,7,7,9,9,14,16,22,22,22,25,28,24,24,22,22,19,18,17,16,15,13,13,12,13,11,12,13,17,23,27,34,19,17,10,9,8,7,6,7,6,6,6,6,6,5,5,6,7,7,7,6,6,7,8,7,7,8,8,6,7,5,4,5,5,4,3,3,3,3,3,3,3,2	4,15,6,4,3,11,20,55,100,85,78,69,57,45,32,27,27,22,20,18,23,31,35,38,35,29,23,21,16,16,14,12,13,12,11,11,15,15,12,14,15,13,17,25,21,23,24,24,22,25,25,27,24,19,20,17,15,15,17,17,14,18,15,15,12,11,12,10,9,8,8,7,6,6,6,6,6,7,10,13,19,19,18,19,17,13,11,11,10,9,9,9,9,10,11,11,11,14,11,11,17,21,29,28,30,16,11,8,7,6,5,5,5,4,4,4,4,4,4,4,4,5,5,6,5,5,5,5,5,6,5,5,4,4,4,3,3,3,3,3,2,2,3,3,3,3,3	3,11,4,4,3,10,18,65,100,87,71,67,52,39,23,20,20,19,19,15,17,19,22,22,24,25,22,19,17,15,15,13,14,13,12,11,13,12,11,11,12,9,16,20,16,16,17,19,19,19,17,18,16,16,14,11,8,11,11,12,12,10,10,9,9,7,8,7,7,6,5,5,5,5,6,8,10,13,19,22,27,23,20,22,19,15,12,10,10,8,8,7,7,7,7,7,7,8,7,8,12,17,25,26,29,16,10,7,6,5,4,4,4,3,3,3,3,3,3,3,3,3,4,4,4,4,5,5,6,7,7,6,6,5,4,4,5,4,3,3,3,3,2,2,2,2,2	5,18,10,7,6,19,34,73,100,84,76,73,59,50,33,31,30,25,23,18,20,21,26,32,31,32,26,23,19,17,15,14,14,12,12,13,16,14,12,14,14,11,20,28,24,27,29,30,30,30,27,28,25,21,20,18,17,17,19,20,20,19,20,20,19,15,17,14,13,11,10,10,9,10,9,9,10,12,15,18,25,23,22,22,22,16,15,13,13,12,11,11,10,12,11,11,10,13,11,14,26,36,46,39,33,18,13,11,10,8,8,7,7,7,6,6,7,6,7,7,8,10,9,10,10,8,9,9,10,10,10,9,7,6,6,6,5,5,5,4,4,4,4,4,4…	4,9,6,4,4,14,33,76,100,80,64,64,49,42,28,25,24,21,18,15,15,16,21,23,22,26,21,22,17,15,13,11,13,11,11,12,15,16,15,16,22,19,29,35,25,21,21,19,18,19,18,17,16,17,16,16,14,14,17,16,15,17,19,18,15,13,14,12,11,9,9,8,6,6,6,7,7,7,9,12,17,16,16,16,18,14,13,11,10,10,10,8,11,13,14,14,12,14,10,12,21,27,29,24,24,12,9,7,6,6,5,5,5,4,4,4,5,5,5,5,5,6,6,6,6,6,6,6,6,6,6,5,4,4,3,3,4,4,3,3,3,3,3,3,3,3,3	3,9,6,4,3,13,29,76,100,76,69,65,52,43,29,27,25,21,18,15,15,16,19,22,21,22,21,20,16,15,16,14,15,13,13,13,16,18,15,16,22,19,27,30,21,21,23,20,20,22,21,25,22,19,16,18,17,19,26,23,23,22,29,25,16,14,14,13,12,11,10,8,7,8,7,7,7,8,11,13,19,16,15,14,15,13,12,12,12,11,9,9,9,11,10,12,13,16,17,23,38,52,41,25,24,12,10,9,7,6,6,6,6,6,6,7,8,7,7,9,9,10,8,6,6,5,6,6,6,6,7,6,5,6,5,5,5,5,5,5,5,5,5,4,4,3,3	3,9,5,4,3,11,22,70,100,80,60,55,49,43,32,28,24,21,17,14,15,15,20,26,25,24,20,21,15,15,15,13,13,13,10,11,14,15,12,12,13,11,20,31,22,22,24,21,20,21,21,21,24,23,17,17,17,17,18,19,22,19,19,19,15,12,14,11,11,10,9,8,7,7,7,6,6,8,9,11,16,16,15,15,15,16,15,15,13,11,10,10,9,9,9,9,10,12,12,15,28,43,36,25,24,11,9,8,7,6,6,5,5,5,4,5,6,5,5,6,7,9,7,7,6,5,5,5,5,6,7,6,7,5,6,4,5,4,5,4,4,4,3,3,3,3,3	4,13,7,6,4,20,34,87,100,84,68,63,52,47,37,33,32,29,28,20,22,23,26,27,29,27,24,27,24,20,17,17,17,16,15,15,17,19,16,15,17,12,23,30,22,20,22,23,22,21,20,24,20,20,19,18,18,20,20,23,19,20,20,21,19,17,18,15,13,12,11,10,9,9,9,8,8,10,13,17,21,18,17,19,18,17,15,15,14,12,10,10,10,11,11,11,12,14,13,24,45,37,33,26,25,15,12,11,10,7,8,8,8,8,8,10,11,9,9,9,10,13,11,9,9,7,9,9,7,8,9,8,7,6,6,6,6,7,7,5,5,4,5,5,5,4,4	3,9,5,4,3,13,27,61,100,79,69,64,50,40,27,23,22,19,16,13,14,20,30,31,30,28,23,20,17,15,13,12,12,11,10,10,13,12,11,11,13,10,13,19,15,14,15,17,17,22,21,21,20,18,17,15,14,14,16,18,16,16,16,16,13,11,13,11,10,9,8,7,7,6,6,6,6,8,14,20,26,23,23,22,20,15,12,10,9,8,7,7,7,7,7,7,7,8,7,11,21,31,29,20,22,10,8,7,6,5,5,5,5,4,4,4,5,4,4,4,5,6,6,6,6,5,6,6,6,6,6,6,5,4,4,4,4,3,3,2,2,2,2,2,2,2,2	4,9,5,5,4,14,29,68,100,87,76,77,57,50,32,28,26,23,19,14,16,16,25,31,31,30,25,23,20,18,17,14,14,12,11,10,13,12,11,11,11,8,14,18,15,15,17,20,20,22,24,23,22,20,17,15,13,13,13,17,16,16,14,13,11,10,13,10,9,8,7,6,6,6,5,5,5,7,11,15,24,25,26,27,25,18,16,12,11,9,8,7,6,6,7,7,6,9,7,10,24,36,30,20,24,11,8,6,5,5,5,4,4,4,4,4,4,4,4,4,4,5,5,5,5,5,5,6,6,7,7,6,6,5,5,5,4,4,3,3,2,2,2,3,3,2,2	5,16,13,11,11,22,28,61,100,86,74,69,58,41,30,26,25,22,21,17,19,21,23,26,30,28,23,30,33,35,30,28,26,21,18,17,19,19,16,18,18,15,20,23,20,20,20,21,21,19,21,24,20,18,17,17,16,17,18,19,20,20,21,21,17,18,19,17,16,14,13,12,12,9,9,9,9,11,16,21,31,33,29,34,33,28,25,22,19,15,14,13,13,14,13,12,12,14,12,18,33,39,44,35,35,21,14,12,10,10,9,8,8,7,6,7,7,8,8,9,11,13,13,12,11,10,9,8,8,8,8,8,6,6,5,5,5,5,4,5,5,4,4,4…	3,9,5,5,4,12,23,65,100,90,72,64,49,37,23,22,22,19,17,13,14,17,26,26,30,29,23,24,20,19,15,14,14,12,11,13,16,16,15,16,19,13,21,25,18,18,19,16,16,16,14,14,14,15,15,12,11,11,10,12,12,11,11,11,9,9,10,8,8,7,7,6,6,5,5,5,5,6,8,12,15,17,16,18,21,20,19,16,15,14,10,10,9,10,10,8,8,8,7,7,9,13,16,20,25,14,11,8,6,5,5,4,4,4,3,3,3,3,3,3,3,4,4,4,4,4,5,4,5,5,5,4,4,4,3,3,3,3,3,3,2,2,2,3,2,2,2	5,10,6,4,3,12,22,65,100,78,69,67,51,46,31,28,28,24,21,15,16,18,20,24,24,27,23,24,21,18,17,15,14,13,12,12,16,16,15,19,23,18,27,30,20,19,19,19,18,17,17,18,18,19,18,16,14,16,18,19,19,17,18,19,16,13,14,12,11,10,9,8,8,7,7,6,7,8,10,13,19,15,15,16,18,14,13,11,11,9,9,8,9,10,10,10,10,13,12,18,35,38,34,25,25,13,10,9,7,6,6,5,6,5,5,5,5,5,6,6,7,7,7,7,5,5,5,5,5,6,7,6,5,5,4,4,5,4,3,3,3,3,3,4,3,3,3	4,9,5,4,3,10,21,70,100,87,74,69,52,43,32,25,24,19,18,14,14,15,18,21,22,24,24,21,18,18,16,14,14,12,10,9,13,14,14,15,18,17,27,31,22,21,21,20,18,19,18,19,16,14,14,11,10,11,15,14,12,14,15,13,11,9,12,9,9,10,8,7,7,6,6,6,6,7,9,11,18,19,20,21,20,16,13,12,11,10,9,9,8,9,9,10,11,14,13,14,21,27,29,25,30,14,9,8,6,5,5,5,5,4,4,4,4,4,4,4,4,5,4,5,4,4,5,5,5,6,7,6,6,5,5,5,5,4,3,3,3,3,3,3,3,2,2	3,9,5,4,3,11,15,60,100,88,71,66,55,49,35,32,30,23,19,15,15,15,19,23,23,23,19,19,17,15,16,19,19,14,13,13,15,16,14,14,16,17,26,28,18,17,16,15,16,13,14,15,14,14,15,14,13,13,14,20,15,15,14,15,12,10,11,9,9,8,6,6,6,5,5,4,5,6,8,11,16,15,13,14,15,15,14,12,10,9,8,8,8,10,9,10,10,12,10,10,15,15,21,18,23,13,10,8,6,5,4,4,4,3,3,3,3,3,3,3,4,4,4,4,4,4,3,4,4,5,6,5,5,5,4,4,4,4,3,3,3,3,3,3,3,2,2	3,12,4,4,3,10,16,60,100,83,66,63,50,41,29,25,22,18,17,14,13,17,19,23,24,24,19,18,16,16,16,15,14,12,11,11,13,14,12,12,14,13,21,23,18,16,17,16,17,17,15,16,14,14,13,12,11,12,12,14,13,14,13,11,9,8,10,8,8,7,6,6,5,5,5,5,6,8,11,14,18,15,15,15,18,14,13,10,10,8,7,7,8,9,8,9,9,12,10,10,18,22,24,24,24,15,9,7,5,5,4,4,4,3,3,3,3,3,3,3,4,4,4,4,4,4,4,5,6,6,7,6,5,5,4,4,4,4,3,3,3,3,2,3,3,2,2	3,9,4,4,3,11,23,70,100,85,74,66,53,42,29,25,24,21,15,13,13,14,18,19,23,27,25,23,18,17,15,13,13,14,13,12,14,15,14,15,16,15,19,30,19,17,17,17,16,17,17,20,16,18,16,13,11,15,17,16,14,12,12,12,11,9,11,9,9,8,7,6,7,6,5,5,5,7,11,14,21,21,23,27,25,20,19,16,14,11,10,9,9,9,9,10,9,12,10,11,15,21,27,26,32,16,12,10,8,7,6,5,5,4,4,4,4,3,4,4,5,5,5,6,5,5,5,6,6,7,8,7,6,6,6,6,6,5,4,4,3,3,3,3,3,3,2	3,7,4,3,2,9,16,62,100,81,64,62,46,35,22,18,17,15,12,9,10,12,18,21,22,22,15,13,14,11,10,7,8,9,7,7,9,8,7,7,7,6,11,14,13,11,12,12,13,15,15,13,12,12,12,11,8,9,10,12,9,8,9,8,7,6,8,6,5,5,5,4,4,4,5,5,6,8,15,22,31,26,23,17,13,11,9,8,8,7,6,6,5,5,5,5,5,6,5,7,15,26,21,17,20,10,8,6,5,4,4,3,3,3,2,3,3,3,3,3,3,4,4,4,4,4,5,5,6,6,6,5,4,4,4,4,4,3,2,2,2,2,2,2,2,2,1	3,8,5,5,3,11,22,70,100,80,69,63,47,41,31,28,23,22,21,17,16,17,19,21,22,22,19,20,18,17,17,15,16,13,14,14,16,17,13,13,20,18,27,28,23,22,23,22,23,21,21,20,20,21,17,17,15,18,22,21,17,20,21,26,19,15,16,13,13,12,10,9,7,8,8,7,6,7,9,13,18,18,17,16,17,16,17,16,13,12,12,11,11,13,13,14,16,18,17,18,22,23,26,25,25,15,11,9,8,7,6,7,6,5,6,6,7,7,8,8,9,9,7,6,5,5,5,5,5,6,5,5,5,4,5,5,5,5,5,5,5,6,5,6,5,4,3	3,10,6,4,4,15,32,75,100,83,74,72,61,49,35,31,29,26,23,17,17,17,21,22,25,26,24,24,20,18,16,13,13,13,11,12,15,15,11,11,15,13,24,27,22,20,23,20,19,20,19,21,22,22,20,20,18,18,21,22,19,19,19,20,18,15,16,12,14,11,9,8,8,8,8,7,7,8,10,14,20,18,15,17,18,15,14,13,12,10,10,9,9,9,10,10,9,12,13,19,41,48,33,27,24,12,9,9,7,6,6,6,6,5,5,6,6,6,6,7,8,9,8,7,7,6,6,6,7,7,7,7,6,6,6,5,5,6,6,5,4,5,5,5,4,4,3	4,13,8,5,4,16,33,85,100,85,73,74,59,52,37,34,33,28,24,19,20,21,23,27,27,28,25,27,25,24,20,18,18,16,15,18,21,22,18,20,23,20,25,31,25,27,29,27,26,27,26,24,23,26,22,21,27,28,27,28,24,26,26,27,21,20,20,16,15,15,12,10,9,9,8,8,8,9,13,16,22,19,18,17,18,16,15,14,14,11,10,12,10,12,12,14,15,19,20,23,39,46,46,31,30,14,12,10,9,8,7,7,7,7,7,8,9,8,9,9,11,12,9,7,7,6,6,6,6,7,7,6,6,6,5,5,5,5,6,6,6,6,6,5,5,4,4	3,7,4,3,3,11,17,64,100,85,70,64,50,43,29,26,25,21,18,15,14,15,20,23,24,26,21,20,18,16,14,12,12,10,11,11,13,13,13,14,19,16,23,27,18,17,17,17,15,15,15,16,14,14,12,12,11,11,13,17,16,20,22,24,22,16,16,12,11,10,8,7,6,6,6,5,5,6,7,9,13,12,11,12,13,12,12,10,10,10,9,9,9,10,12,14,14,15,12,13,19,24,25,19,21,11,8,7,5,5,4,4,4,4,4,4,4,4,4,4,5,6,5,4,4,4,4,3,4,4,5,4,4,4,4,4,4,4,4,4,3,3,3,3,3,3,2	3,7,5,4,3,12,21,61,100,74,61,58,46,39,28,27,26,23,17,14,14,15,17,19,21,21,20,20,18,15,14,13,14,12,12,13,16,16,15,15,17,16,27,31,22,20,18,18,15,15,14,13,13,14,13,13,13,13,13,16,15,15,19,18,14,12,13,11,10,8,7,6,6,5,5,5,5,7,7,9,16,14,13,13,14,12,12,12,11,10,9,9,9,11,12,15,15,15,11,11,18,20,27,23,24,13,8,8,6,6,5,5,5,4,5,4,5,5,5,6,5,6,5,5,5,4,4,4,4,5,5,5,4,5,4,4,4,4,4,4,3,3,3,3,3,3,2	3,6,4,3,2,9,16,59,100,75,64,65,55,41,23,22,20,18,16,13,13,15,19,20,22,22,20,19,18,16,13,11,10,9,7,8,9,9,8,10,9,7,11,14,13,13,15,15,16,16,17,18,17,18,16,14,8,11,12,11,10,9,8,8,7,6,9,6,5,5,5,4,4,4,4,5,6,8,12,18,26,28,28,20,17,13,11,9,8,7,6,6,5,5,6,6,5,6,5,6,12,23,24,22,27,12,8,6,4,4,4,3,3,3,2,3,3,3,3,3,3,4,4,4,4,4,5,5,6,6,7,6,5,5,5,4,4,3,3,2,2,2,2,2,2,2,2	3,9,5,4,3,12,19,63,100,89,76,68,51,39,26,23,22,19,18,14,14,14,19,22,27,25,21,22,19,16,15,14,14,13,11,11,14,13,11,12,13,13,22,24,18,16,17,17,16,15,14,16,15,15,14,12,11,13,13,14,15,12,12,11,9,8,10,9,9,8,6,6,6,6,7,7,9,10,14,15,20,18,15,14,16,13,11,10,10,9,8,8,7,8,9,8,9,11,10,11,20,25,29,26,27,14,9,8,6,5,5,5,4,3,3,3,4,4,4,4,4,5,5,5,5,5,5,5,6,6,6,6,5,5,4,4,4,4,4,3,3,3,3,3,3,3,2	3,9,5,6,4,10,21,57,100,90,77,63,46,40,29,26,24,22,19,18,17,23,26,32,33,37,28,26,22,20,18,16,17,13,15,18,22,28,23,22,22,17,22,27,21,20,20,18,17,17,15,16,15,14,14,11,12,12,13,14,12,12,12,12,10,10,10,9,8,8,7,6,6,6,6,5,6,6,8,10,15,16,15,16,17,17,17,16,16,15,12,12,11,11,11,10,9,9,7,8,12,13,17,19,24,14,11,8,7,5,5,5,5,3,4,3,4,4,3,4,4,4,4,4,5,4,4,4,5,5,5,5,4,4,3,3,3,3,3,3,3,3,3,3,2,2,2	4,9,7,5,4,13,24,70,100,77,72,73,56,46,29,27,27,23,21,15,15,15,19,22,25,24,22,21,21,19,17,16,17,14,14,14,17,18,19,19,19,18,28,28,22,20,19,18,17,16,15,16,16,14,14,12,12,12,14,16,14,16,19,16,13,10,11,9,10,8,7,6,6,5,5,6,6,7,8,11,18,16,17,19,18,15,13,11,12,10,9,9,9,11,11,12,11,14,12,11,16,19,25,27,29,15,11,8,6,5,5,4,5,3,4,3,4,4,4,4,4,5,5,4,5,5,5,6,6,7,7,6,6,5,5,5,5,4,3,3,3,3,3,3,3,3,3	4,15,7,5,4,14,31,63,100,74,73,70,53,43,30,26,22,19,17,14,13,17,22,29,28,29,22,20,16,14,13,11,12,10,10,10,14,13,11,12,14,12,17,24,21,20,22,20,17,18,16,19,17,15,15,14,13,13,14,15,13,13,13,14,11,11,13,10,10,10,8,8,7,7,7,8,9,10,14,16,19,17,16,18,18,14,13,12,11,10,9,9,9,9,9,9,9,11,9,10,16,23,32,27,25,14,10,8,6,6,5,5,5,5,4,4,4,4,4,4,4,6,6,6,6,6,6,6,6,6,6,4,4,3,3,3,3,3,2,2,2,2,2,3,3,2,2	3,12,6,4,3,13,28,66,100,80,71,63,51,41,31,29,27,24,23,17,18,17,20,21,23,25,21,22,21,18,17,14,15,15,15,14,17,20,18,17,20,17,26,32,25,26,26,24,21,22,21,21,21,20,16,17,16,16,18,18,17,21,21,20,16,15,15,13,13,11,10,8,7,7,7,6,6,8,9,12,17,16,15,15,16,16,14,15,14,13,12,11,12,14,14,17,18,26,21,22,29,30,35,30,28,15,11,10,7,7,6,6,6,5,6,5,7,6,7,8,8,9,7,6,5,5,5,5,5,6,6,5,6,5,5,5,5,5,6,5,5,5,5,5,5,4,3	3,10,7,5,4,15,37,81,100,78,72,70,56,46,32,29,28,23,21,17,17,16,21,24,23,23,20,20,17,16,15,13,13,12,11,12,15,16,13,14,16,14,24,28,22,21,21,19,20,22,23,26,24,23,19,24,20,22,27,30,24,24,24,23,17,15,16,14,13,12,11,9,8,8,7,7,7,9,10,14,19,16,15,14,14,12,13,12,11,10,8,8,8,8,9,10,11,14,13,20,41,48,37,22,23,11,10,8,7,6,5,5,6,5,5,6,7,6,6,7,8,9,7,6,6,5,5,5,5,6,6,5,5,5,5,4,4,4,4,5,4,3,4,4,4,3,3	3,9,5,4,3,11,19,67,100,81,70,68,50,45,32,27,26,20,20,14,17,17,21,24,26,25,21,19,17,15,13,11,11,11,11,11,14,17,19,22,20,17,24,30,24,21,20,20,20,19,19,19,17,17,15,15,12,14,15,16,13,14,13,14,12,11,12,10,10,9,8,7,6,7,6,5,6,6,9,13,19,16,16,19,18,14,12,10,10,9,9,9,9,11,11,14,11,14,11,12,15,18,25,25,27,16,10,8,7,6,5,5,5,4,4,4,4,4,4,3,4,5,6,6,7,6,6,6,6,6,7,5,5,4,5,4,4,3,3,3,3,3,3,3,3,4,3	4,12,8,5,3,16,39,78,100,76,66,60,52,44,28,25,24,22,19,14,15,17,19,21,20,20,18,18,15,14,13,13,13,12,12,12,17,16,13,14,14,11,21,25,20,20,20,19,20,22,21,28,22,20,18,20,21,21,21,20,18,19,20,18,13,13,14,10,12,10,8,7,7,7,7,6,6,8,9,11,16,15,15,13,14,12,12,11,10,9,9,8,8,8,9,11,10,12,12,23,33,34,32,21,21,11,8,8,7,6,6,5,6,6,6,7,7,7,7,7,8,9,6,6,5,5,5,5,5,6,6,5,5,4,4,4,4,4,4,5,4,4,4,4,4,3,3	4,8,5,5,3,12,28,65,100,83,69,69,53,47,29,26,24,22,20,15,17,21,24,24,26,25,20,20,16,16,15,13,13,11,10,10,14,14,12,13,13,10,15,20,18,17,20,20,20,21,20,22,20,18,16,16,13,14,17,17,16,15,14,13,11,11,12,10,9,8,7,6,6,6,6,6,6,7,11,15,21,20,22,23,24,19,17,14,13,11,8,8,8,8,8,8,8,10,9,11,18,30,33,29,27,15,11,8,7,6,5,5,5,4,4,4,4,4,4,5,5,7,6,6,6,5,5,5,5,6,7,6,6,6,5,4,4,4,4,4,3,3,3,3,3,3,2	3,9,5,4,3,10,15,55,100,82,62,65,49,39,30,25,24,23,18,13,13,12,14,17,21,24,22,22,18,16,17,17,19,15,15,17,18,20,22,23,23,19,28,28,20,18,17,17,14,14,13,13,11,11,10,10,10,10,11,12,11,11,10,12,9,9,9,7,6,7,6,5,5,5,5,4,5,5,7,9,13,14,13,13,17,15,14,13,13,12,10,10,11,10,11,10,11,11,8,9,13,12,16,18,24,15,9,8,6,5,4,4,4,3,3,3,3,2,3,3,3,3,3,3,4,3,3,3,4,4,5,5,4,4,4,3,3,3,3,3,2,2,3,3,2,3,2	3,10,4,3,3,10,18,67,100,79,65,63,51,41,27,25,23,19,17,13,13,15,20,26,27,29,23,23,21,16,14,12,13,12,10,10,13,14,14,15,18,14,25,31,23,21,21,20,18,18,17,18,17,17,17,16,14,14,18,20,18,17,16,14,12,10,12,10,11,10,8,8,6,5,5,5,5,6,8,11,16,14,14,16,19,18,17,14,12,11,10,9,9,10,10,11,11,14,12,17,28,32,28,21,22,10,7,7,6,5,5,4,4,4,3,3,3,3,4,4,4,5,5,4,4,4,4,4,4,5,6,6,5,5,4,4,4,4,4,3,3,3,3,3,3,3,2	4,12,5,4,3,13,20,55,100,94,77,71,55,40,25,23,20,17,16,14,15,19,24,24,27,30,22,20,18,17,15,13,13,14,12,12,13,14,13,13,12,12,19,22,18,18,19,19,20,20,21,19,17,17,17,12,9,13,13,14,11,10,10,10,9,7,9,7,7,6,6,5,5,5,6,6,7,8,12,15,21,18,20,21,20,16,14,12,10,8,7,7,7,8,7,8,8,10,8,9,14,17,24,32,32,15,9,7,5,4,4,4,3,3,3,3,3,3,3,2,3,3,3,3,3,4,5,5,6,7,7,6,6,5,5,4,5,4,3,3,2,2,2,3,2,2,2	4,10,6,6,4,20,33,65,100,84,71,63,49,43,29,28,25,21,20,15,18,20,22,27,27,27,25,22,20,16,14,12,12,8,9,12,16,15,12,13,14,11,22,27,20,23,20,20,18,18,15,18,17,17,16,14,13,18,18,17,14,14,15,20,16,16,22,15,14,13,11,9,9,9,8,9,8,8,10,14,21,23,24,26,25,19,16,14,14,12,10,12,10,11,11,10,10,11,9,11,16,18,29,29,29,16,13,10,8,7,7,6,7,5,5,5,6,6,7,6,7,8,7,7,6,7,7,7,7,7,7,6,5,5,4,4,4,4,4,5,4,4,4,3,3,3,3	3,8,5,4,3,12,25,69,100,82,72,68,54,45,30,29,26,22,19,15,16,16,20,26,25,27,21,20,17,16,14,12,13,12,11,10,14,15,12,13,14,11,20,29,23,21,25,19,18,19,18,19,21,21,19,21,17,18,21,21,20,18,18,17,15,13,15,12,12,10,9,7,7,6,6,6,5,6,9,10,17,15,14,14,15,14,14,13,12,11,10,10,9,10,10,11,12,14,13,16,26,35,31,23,22,11,9,8,7,6,6,5,5,4,4,5,5,5,5,5,7,8,7,6,5,5,4,4,4,5,6,5,5,5,4,4,4,4,4,4,4,3,3,4,3,3,3	3,11,7,4,3,14,33,66,100,80,72,67,53,45,32,28,27,24,21,16,16,17,20,23,24,25,22,23,26,21,17,16,16,14,15,15,17,19,17,19,23,20,30,35,25,26,29,25,23,24,23,20,20,20,19,19,20,25,22,26,27,25,22,25,20,16,16,14,14,12,10,9,7,8,7,7,6,8,10,14,20,17,17,17,17,15,15,13,12,11,10,10,9,9,10,12,12,17,20,24,34,44,42,30,29,14,10,10,7,7,6,6,7,5,6,6,7,7,7,8,10,9,8,6,6,5,5,6,6,6,6,6,5,5,5,5,5,5,5,6,5,5,5,5,5,4,3	3,8,5,4,3,12,25,60,100,84,71,69,51,39,26,24,23,18,16,14,18,24,29,29,28,29,21,18,16,14,13,12,13,11,10,10,12,12,11,11,11,8,13,16,14,14,17,22,19,21,22,24,21,20,18,16,13,13,15,21,13,12,13,12,10,9,11,9,9,8,7,6,6,5,6,5,6,7,10,13,21,22,23,27,29,21,16,14,12,10,9,8,8,8,8,8,8,9,8,9,15,26,32,31,28,15,11,8,6,5,5,4,4,4,4,4,4,4,4,4,5,5,5,5,5,5,5,5,6,7,7,7,6,6,5,4,5,4,3,3,2,2,2,3,2,2,2	4,11,7,5,4,12,21,77,97,100,95,89,77,61,44,40,36,35,29,23,23,23,24,27,29,33,26,26,24,24,26,30,29,23,23,25,27,28,29,28,31,26,34,38,29,26,25,27,21,23,20,20,18,18,17,15,15,14,16,16,17,17,16,15,13,12,15,11,10,9,8,6,6,6,7,6,5,7,10,12,14,15,17,19,22,18,18,15,15,12,11,10,11,12,11,12,11,14,10,12,16,19,24,27,32,16,12,10,8,6,5,5,5,4,3,3,4,4,3,4,3,4,4,4,5,4,4,6,6,6,7,7,6,5,6,5,4,4,4,3,3,3,3,3,3,4,3	4,7,5,4,3,11,23,60,100,87,75,65,50,40,27,24,22,19,17,14,14,15,21,25,27,29,22,21,18,17,15,13,12,11,10,9,13,13,11,11,14,10,16,21,17,18,19,22,22,21,19,16,15,15,14,12,9,12,14,15,12,13,11,11,9,9,10,8,8,7,6,5,5,5,5,5,5,6,9,14,21,20,24,27,25,20,17,12,10,9,8,8,7,8,7,7,7,8,7,8,15,23,21,21,26,15,9,8,6,5,4,4,4,3,3,3,3,3,3,3,4,5,4,4,5,5,5,5,5,6,7,6,5,5,5,5,5,4,3,3,2,2,2,3,2,2,2	6,10,6,6,4,14,26,65,100,82,70,71,56,45,27,25,25,21,17,15,18,25,39,39,35,30,24,21,18,17,13,11,12,11,11,11,13,12,12,13,13,11,17,21,17,17,17,19,20,25,23,22,20,20,20,15,9,14,19,19,15,15,16,14,12,10,13,10,9,9,8,7,6,6,6,6,7,9,12,17,25,23,24,23,24,18,14,12,10,9,8,7,7,7,8,8,8,10,8,10,21,33,31,27,27,14,9,7,6,5,5,4,4,4,4,4,4,4,3,4,4,5,4,5,5,5,6,6,7,8,8,7,6,5,5,4,5,4,3,3,2,2,2,2,2,2,2	3,11,7,6,5,16,25,77,100,88,81,75,56,45,31,27,26,19,20,17,20,20,31,27,29,30,23,20,18,17,15,13,15,13,16,19,21,18,19,20,23,18,36,30,22,21,20,20,20,20,19,18,17,17,16,15,15,13,15,17,15,16,15,16,13,12,13,12,11,10,9,8,7,7,8,8,8,10,12,15,18,17,16,17,20,19,16,13,13,13,11,11,11,13,11,12,11,13,10,11,15,17,29,33,30,16,12,9,8,6,6,6,5,5,5,4,4,4,4,4,5,5,5,5,6,6,6,6,6,6,6,5,5,4,4,3,3,3,3,3,2,2,3,3,3,3,3	3,9,6,4,4,12,28,69,100,81,61,60,50,42,29,28,28,25,24,21,21,21,24,27,27,33,26,24,24,22,22,20,20,19,16,17,21,23,20,23,26,17,38,38,27,28,27,23,23,25,24,23,22,25,18,20,20,19,24,27,21,23,26,27,23,20,18,15,16,13,12,12,11,11,7,8,7,10,14,15,21,24,23,20,20,19,17,18,17,15,13,16,15,19,20,20,19,20,20,21,31,34,40,38,29,18,13,12,10,9,9,9,8,8,9,9,10,10,9,10,10,11,9,8,7,6,6,6,7,7,6,6,5,6,6,5,5,6,6,6,6,6,6,6,6,4,4	3,11,5,4,3,14,26,75,100,84,72,67,50,45,30,28,26,22,20,16,16,16,20,23,24,25,20,21,18,16,15,14,15,12,12,11,14,14,12,12,13,10,16,21,17,17,21,18,18,20,19,20,20,19,17,16,15,15,16,17,16,17,16,15,13,13,13,11,11,10,9,7,6,6,6,6,6,7,9,13,18,17,16,17,19,16,14,13,12,10,9,8,8,8,8,8,9,11,10,13,25,36,29,23,24,13,9,8,7,5,5,5,5,4,4,4,5,4,4,5,6,7,6,6,6,5,5,5,5,6,6,6,5,5,5,4,5,4,4,4,3,3,3,3,3,3,2	6,12,7,6,5,21,57,69,100,82,70,62,50,41,30,27,25,22,21,16,17,17,22,26,26,27,22,22,20,17,15,13,13,12,10,11,17,16,13,13,14,12,21,30,19,20,20,20,19,19,18,18,22,20,18,16,14,15,18,17,16,17,19,18,17,16,18,17,15,12,11,10,9,9,7,7,7,8,11,15,20,22,23,22,22,19,19,16,15,14,12,12,12,13,12,11,11,14,12,14,23,26,35,34,33,18,14,11,9,7,6,6,6,5,5,6,6,6,6,7,7,8,7,7,6,6,7,7,8,7,7,6,5,5,4,4,5,5,5,5,4,4,4,4,4,3,3	3,7,5,3,3,10,17,64,100,93,74,67,53,39,28,24,23,20,19,13,13,17,20,23,24,26,20,19,18,15,14,13,16,16,15,14,15,15,15,14,14,13,21,25,20,20,23,20,20,22,20,19,18,17,13,12,11,11,11,13,12,12,13,11,10,9,10,9,8,8,7,7,6,6,6,5,5,6,8,10,17,15,17,22,23,22,20,16,15,13,11,9,9,9,9,8,8,10,8,11,15,19,20,21,25,15,12,9,7,6,5,5,4,4,3,3,3,3,4,3,4,5,5,6,5,5,5,5,5,6,6,6,6,6,5,5,6,5,4,4,3,3,3,3,3,3,2
[truncated: 2 more columns]
